# Supplementary material for: Rapid Antibiotic Susceptibility Testing of Gram-Negative Bacteria Directly from Urine Samples of UTI Patients Using MALDI-TOF MS
Source: Antibiotics (Basel). 2023 Jun 12;12(6):1042. doi: 10.3390/antibiotics12061042 (PMC10295066; doi:10.3390/antibiotics12061042)
Supplement: Supplementary file 1 [file antibiotics-12-01042-s001.zip]

Archive with 1 entries (1 files):
- antibiotics-2394652-supplementary.pdf
